# Supplementary material for: Artificial Intelligence for Tumor Tissue Detection in Stomach Cancer: A Retrospective Algorithm Development and Validation Study
Source: J Clin Med. 2026 Apr 28;15(9):3370. doi: 10.3390/jcm15093370 (PMC13163764; doi:10.3390/jcm15093370)
Supplement: Supplementary file 1 [file jcm-15-03370-s001.zip]

Archive with 1 entries (1 files):
- jcm-4169956-supplementary.pdf
